# Supplementary material for: Polarity-Dependent Misperception of Subjective Visual Vertical during and after Transcranial Direct Current Stimulation (tDCS)
Source: PLoS One. 2016 Mar 31;11(3):e0152331. doi: 10.1371/journal.pone.0152331 (PMC4816520; doi:10.1371/journal.pone.0152331)
Supplement: S1 Table — (XLS) [file pone.0152331.s004.xls]

## Sheet: Plan1
subjects	time-points	tDCS Condition	SVV replicas	SVV measure	time_categorized	tDCS condition order
1	T0	1	1	1.1	1	231
1	T1	1	1	1.52	2	231
1	T2	1	1	2.06	3	231
1	T3	1	1	0.16	4	231
1	T4	1	1	1.74	5	231
1	T5	1	1	-0.42	6	231
1	T0	2	1	1.72	1	231
1	T1	2	1	1.18	2	231
1	T2	2	1	0.26	3	231
1	T3	2	1	-1.18	4	231
1	T4	2	1	-1.74	5	231
1	T5	2	1	0	6	231
1	T0	3	1	1.16	1	231
1	T1	3	1	0.98	2	231
1	T2	3	1	3.18	3	231
1	T3	3	1	2.34	4	231
1	T4	3	1	1.34	5	231
1	T5	3	1	1.88	6	231
1	T0	1	2	0.7	1	231
1	T1	1	2	0.48	2	231
1	T2	1	2	-0.68	3	231
1	T3	1	2	0.94	4	231
1	T4	1	2	2.16	5	231
1	T5	1	2	0.62	6	231
1	T0	2	2	1.22	1	231
1	T1	2	2	2.06	2	231
1	T2	2	2	-1.18	3	231
1	T3	2	2	-0.72	4	231
1	T4	2	2	-0.28	5	231
1	T5	2	2	-0.24	6	231
1	T0	3	2	1.56	1	231
1	T1	3	2	0.52	2	231
1	T2	3	2	2.12	3	231
1	T3	3	2	2.56	4	231
1	T4	3	2	0.3	5	231
1	T5	3	2	1.42	6	231
1	T0	1	3	0.94	1	231
1	T1	1	3	0.54	2	231
1	T2	1	3	1.44	3	231
1	T3	1	3	0.88	4	231
1	T4	1	3	1.16	5	231
1	T5	1	3	0.36	6	231
1	T0	2	3	0.42	1	231
1	T1	2	3	1.56	2	231
1	T2	2	3	1.86	3	231
1	T3	2	3	0.26	4	231
1	T4	2	3	-1.32	5	231
1	T5	2	3	0.34	6	231
1	T0	3	3	1.02	1	231
1	T1	3	3	0.86	2	231
1	T2	3	3	1.9	3	231
1	T3	3	3	3.1	4	231
1	T4	3	3	0.64	5	231
1	T5	3	3	2.06	6	231
1	T0	1	4	0.74	1	231
1	T1	1	4	-1.14	2	231
1	T2	1	4	0.64	3	231
1	T3	1	4	0.74	4	231
1	T4	1	4	0.62	5	231
1	T5	1	4	-0.22	6	231
1	T0	2	4	-0.48	1	231
1	T1	2	4	1.66	2	231
1	T2	2	4	2.06	3	231
1	T3	2	4	-0.82	4	231
1	T4	2	4	0.52	5	231
1	T5	2	4	-1.88	6	231
1	T0	3	4	1.16	1	231
1	T1	3	4	-0.4	2	231
1	T2	3	4	-0.1	3	231
1	T3	3	4	1.52	4	231
1	T4	3	4	1.86	5	231
1	T5	3	4	0.72	6	231
1	T0	1	5	1.94	1	231
1	T1	1	5	-0.14	2	231
1	T2	1	5	1.22	3	231
1	T3	1	5	1.16	4	231
1	T4	1	5	0.18	5	231
1	T5	1	5	0.32	6	231
1	T0	2	5	0.5	1	231
1	T1	2	5	0.8	2	231
1	T2	2	5	2.66	3	231
1	T3	2	5	0.32	4	231
1	T4	2	5	-0.48	5	231
1	T5	2	5	0.2	6	231
1	T0	3	5	2.38	1	231
1	T1	3	5	0.94	2	231
1	T2	3	5	2.34	3	231
1	T3	3	5	2.24	4	231
1	T4	3	5	1.5	5	231
1	T5	3	5	1.04	6	231
1	T0	1	6	0.44	1	231
1	T1	1	6	1.06	2	231
1	T2	1	6	-0.18	3	231
1	T3	1	6	2.11	4	231
1	T4	1	6	0.72	5	231
1	T5	1	6	0.48	6	231
1	T0	2	6	0.72	1	231
1	T1	2	6	1.88	2	231
1	T2	2	6	0.38	3	231
1	T3	2	6	0.22	4	231
1	T4	2	6	0.32	5	231
1	T5	2	6	-0.72	6	231
1	T0	3	6	2.8	1	231
1	T1	3	6	1.66	2	231
1	T2	3	6	1.3	3	231
1	T3	3	6	2.5	4	231
1	T4	3	6	0.72	5	231
1	T5	3	6	-0.46	6	231
1	T0	1	7	-0.38	1	231
1	T1	1	7	0.06	2	231
1	T2	1	7	-0.14	3	231
1	T3	1	7	0.64	4	231
1	T4	1	7	0.7	5	231
1	T5	1	7	0.28	6	231
1	T0	2	7	1.28	1	231
1	T1	2	7	-0.2	2	231
1	T2	2	7	1.56	3	231
1	T3	2	7	-1.22	4	231
1	T4	2	7	0.62	5	231
1	T5	2	7	0.62	6	231
1	T0	3	7	2.62	1	231
1	T1	3	7	1.58	2	231
1	T2	3	7	1.36	3	231
1	T3	3	7	0.72	4	231
1	T4	3	7	0.68	5	231
1	T5	3	7	1.44	6	231
1	T0	1	8	0.68	1	231
1	T1	1	8	1.28	2	231
1	T2	1	8	1.96	3	231
1	T3	1	8	0.02	4	231
1	T4	1	8	0.66	5	231
1	T5	1	8	0.6	6	231
1	T0	2	8	1.6	1	231
1	T1	2	8	-0.08	2	231
1	T2	2	8	0.94	3	231
1	T3	2	8	0.04	4	231
1	T4	2	8	0.92	5	231
1	T5	2	8	-1.02	6	231
1	T0	3	8	1.28	1	231
1	T1	3	8	1	2	231
1	T2	3	8	2.06	3	231
1	T3	3	8	2.16	4	231
1	T4	3	8	-0.1	5	231
1	T5	3	8	1.88	6	231
1	T0	1	9	0.06	1	231
1	T1	1	9	-0.48	2	231
1	T2	1	9	0.48	3	231
1	T3	1	9	1.78	4	231
1	T4	1	9	-0.33	5	231
1	T5	1	9	-0.86	6	231
1	T0	2	9	-0.06	1	231
1	T1	2	9	0.06	2	231
1	T2	2	9	1.74	3	231
1	T3	2	9	1.22	4	231
1	T4	2	9	-0.9	5	231
1	T5	2	9	0.74	6	231
1	T0	3	9	0.48	1	231
1	T1	3	9	1.14	2	231
1	T2	3	9	0.82	3	231
1	T3	3	9	1.46	4	231
1	T4	3	9	1.02	5	231
1	T5	3	9	0.4	6	231
1	T0	1	10	1.06	1	231
1	T1	1	10	1.38	2	231
1	T2	1	10	0.16	3	231
1	T3	1	10	1.28	4	231
1	T4	1	10	0.66	5	231
1	T5	1	10	0.82	6	231
1	T0	2	10	0.92	1	231
1	T1	2	10	0.7	2	231
1	T2	2	10	2.66	3	231
1	T3	2	10	1.68	4	231
1	T4	2	10	-0.92	5	231
1	T5	2	10	-0.02	6	231
1	T0	3	10	1.26	1	231
1	T1	3	10	0.24	2	231
1	T2	3	10	1.46	3	231
1	T3	3	10	1.16	4	231
1	T4	3	10	1.36	5	231
1	T5	3	10	1.08	6	231
2	T0	1	1	-2.8	1	123
2	T1	1	1	-1.8	2	123
2	T2	1	1	-1.98	3	123
2	T3	1	1	-0.88	4	123
2	T4	1	1	-1.26	5	123
2	T5	1	1	-2.34	6	123
2	T0	2	1	-0.78	1	123
2	T1	2	1	3.06	2	123
2	T2	2	1	1.84	3	123
2	T3	2	1	-0.38	4	123
2	T4	2	1	1.38	5	123
2	T5	2	1	-0.42	6	123
2	T0	3	1	0.92	1	123
2	T1	3	1	-0.8	2	123
2	T2	3	1	-0.6	3	123
2	T3	3	1	1.02	4	123
2	T4	3	1	-0.5	5	123
2	T5	3	1	-0.42	6	123
2	T0	1	2	-1.16	1	123
2	T1	1	2	-2.26	2	123
2	T2	1	2	-1.34	3	123
2	T3	1	2	-1.24	4	123
2	T4	1	2	-1.24	5	123
2	T5	1	2	-0.9	6	123
2	T0	2	2	1.12	1	123
2	T1	2	2	4.16	2	123
2	T2	2	2	0.96	3	123
2	T3	2	2	-1.74	4	123
2	T4	2	2	-0.2	5	123
2	T5	2	2	0.48	6	123
2	T0	3	2	0.44	1	123
2	T1	3	2	-1.3	2	123
2	T2	3	2	-0.86	3	123
2	T3	3	2	0.36	4	123
2	T4	3	2	0.54	5	123
2	T5	3	2	-1.72	6	123
2	T0	1	3	-0.14	1	123
2	T1	1	3	-0.24	2	123
2	T2	1	3	-2.44	3	123
2	T3	1	3	-1.68	4	123
2	T4	1	3	-2.4	5	123
2	T5	1	3	-1.94	6	123
2	T0	2	3	1.68	1	123
2	T1	2	3	4.78	2	123
2	T2	2	3	2.06	3	123
2	T3	2	3	0.66	4	123
2	T4	2	3	0.6	5	123
2	T5	2	3	0.68	6	123
2	T0	3	3	0.02	1	123
2	T1	3	3	-0.62	2	123
2	T2	3	3	-0.46	3	123
2	T3	3	3	0.54	4	123
2	T4	3	3	0.58	5	123
2	T5	3	3	-1.2	6	123
2	T0	1	4	-1.84	1	123
2	T1	1	4	-1.28	2	123
2	T2	1	4	-1.64	3	123
2	T3	1	4	-1.86	4	123
2	T4	1	4	-2.3	5	123
2	T5	1	4	-0.24	6	123
2	T0	2	4	0.04	1	123
2	T1	2	4	0.8	2	123
2	T2	2	4	1.94	3	123
2	T3	2	4	-1.82	4	123
2	T4	2	4	0.1	5	123
2	T5	2	4	0.96	6	123
2	T0	3	4	-0.1	1	123
2	T1	3	4	-2.02	2	123
2	T2	3	4	-2.08	3	123
2	T3	3	4	0.06	4	123
2	T4	3	4	0.68	5	123
2	T5	3	4	-0.06	6	123
2	T0	1	5	1.6	1	123
2	T1	1	5	0.12	2	123
2	T2	1	5	-2.24	3	123
2	T3	1	5	0.14	4	123
2	T4	1	5	-0.42	5	123
2	T5	1	5	0.26	6	123
2	T0	2	5	-0.66	1	123
2	T1	2	5	2.82	2	123
2	T2	2	5	1.5	3	123
2	T3	2	5	0.38	4	123
2	T4	2	5	0.52	5	123
2	T5	2	5	0.18	6	123
2	T0	3	5	0.68	1	123
2	T1	3	5	3.14	2	123
2	T2	3	5	0.54	3	123
2	T3	3	5	-1.24	4	123
2	T4	3	5	-0.18	5	123
2	T5	3	5	0.28	6	123
2	T0	1	6	1.42	1	123
2	T1	1	6	0	2	123
2	T2	1	6	-1.52	3	123
2	T3	1	6	0.62	4	123
2	T4	1	6	-1.3	5	123
2	T5	1	6	-1.36	6	123
2	T0	2	6	1.12	1	123
2	T1	2	6	3.74	2	123
2	T2	2	6	1.54	3	123
2	T3	2	6	-0.36	4	123
2	T4	2	6	1.78	5	123
2	T5	2	6	0.66	6	123
2	T0	3	6	0.14	1	123
2	T1	3	6	-1.8	2	123
2	T2	3	6	-0.9	3	123
2	T3	3	6	0.96	4	123
2	T4	3	6	-0.98	5	123
2	T5	3	6	-0.32	6	123
2	T0	1	7	-2.1	1	123
2	T1	1	7	-0.16	2	123
2	T2	1	7	-1.18	3	123
2	T3	1	7	-0.6	4	123
2	T4	1	7	-1.6	5	123
2	T5	1	7	0.84	6	123
2	T0	2	7	0.64	1	123
2	T1	2	7	-2.18	2	123
2	T2	2	7	1.48	3	123
2	T3	2	7	0.76	4	123
2	T4	2	7	0.48	5	123
2	T5	2	7	2.78	6	123
2	T0	3	7	1.28	1	123
2	T1	3	7	-2.48	2	123
2	T2	3	7	-0.46	3	123
2	T3	3	7	0.88	4	123
2	T4	3	7	-0.62	5	123
2	T5	3	7	-0.54	6	123
2	T0	1	8	-2.18	1	123
2	T1	1	8	-0.52	2	123
2	T2	1	8	-1.24	3	123
2	T3	1	8	0.34	4	123
2	T4	1	8	-2.28	5	123
2	T5	1	8	-0.88	6	123
2	T0	2	8	0.04	1	123
2	T1	2	8	-1.84	2	123
2	T2	2	8	-0.82	3	123
2	T3	2	8	0.34	4	123
2	T4	2	8	0.96	5	123
2	T5	2	8	2.98	6	123
2	T0	3	8	1.6	1	123
2	T1	3	8	-0.8	2	123
2	T2	3	8	0.3	3	123
2	T3	3	8	0.66	4	123
2	T4	3	8	-1.02	5	123
2	T5	3	8	-2.62	6	123
2	T0	1	9	-0.68	1	123
2	T1	1	9	-0.2	2	123
2	T2	1	9	-0.46	3	123
2	T3	1	9	-1.44	4	123
2	T4	1	9	-1.8	5	123
2	T5	1	9	-2.38	6	123
2	T0	2	9	-0.62	1	123
2	T1	2	9	3.08	2	123
2	T2	2	9	2.78	3	123
2	T3	2	9	1.52	4	123
2	T4	2	9	0.4	5	123
2	T5	2	9	0.42	6	123
2	T0	3	9	0.26	1	123
2	T1	3	9	-0.14	2	123
2	T2	3	9	-1.68	3	123
2	T3	3	9	-1.42	4	123
2	T4	3	9	-0.32	5	123
2	T5	3	9	-1.96	6	123
2	T0	1	10	-0.42	1	123
2	T1	1	10	0.1	2	123
2	T2	1	10	-1.26	3	123
2	T3	1	10	0.1	4	123
2	T4	1	10	-1.42	5	123
2	T5	1	10	0.66	6	123
2	T0	2	10	0.1	1	123
2	T1	2	10	1.9	2	123
2	T2	2	10	2.58	3	123
2	T3	2	10	-0.24	4	123
2	T4	2	10	0.18	5	123
2	T5	2	10	-0.72	6	123
2	T0	3	10	-0.12	1	123
2	T1	3	10	-1.9	2	123
2	T2	3	10	-3.64	3	123
2	T3	3	10	0.56	4	123
2	T4	3	10	-1.02	5	123
2	T5	3	10	-0.68	6	123
3	T0	1	1	-3.36	1	321
3	T1	1	1	-1.72	2	321
3	T2	1	1	-0.52	3	321
3	T3	1	1	1.62	4	321
3	T4	1	1	-1.56	5	321
3	T5	1	1	1.22	6	321
3	T0	2	1	-1.3	1	321
3	T1	2	1	0.54	2	321
3	T2	2	1	-0.24	3	321
3	T3	2	1	0.84	4	321
3	T4	2	1	1.46	5	321
3	T5	2	1	-1.58	6	321
3	T0	3	1	-0.04	1	321
3	T1	3	1	-1.68	2	321
3	T2	3	1	0.46	3	321
3	T3	3	1	1.68	4	321
3	T4	3	1	-0.87	5	321
3	T5	3	1	-0.36	6	321
3	T0	1	2	0.94	1	321
3	T1	1	2	0.76	2	321
3	T2	1	2	-2.2	3	321
3	T3	1	2	-1.28	4	321
3	T4	1	2	1.64	5	321
3	T5	1	2	0.38	6	321
3	T0	2	2	1.1	1	321
3	T1	2	2	1.96	2	321
3	T2	2	2	2.32	3	321
3	T3	2	2	0.88	4	321
3	T4	2	2	0.02	5	321
3	T5	2	2	-1.66	6	321
3	T0	3	2	-1.14	1	321
3	T1	3	2	0.12	2	321
3	T2	3	2	0.66	3	321
3	T3	3	2	0.34	4	321
3	T4	3	2	0.44	5	321
3	T5	3	2	0.46	6	321
3	T0	1	3	0.36	1	321
3	T1	1	3	0.56	2	321
3	T2	1	3	-0.18	3	321
3	T3	1	3	0.2	4	321
3	T4	1	3	-0.68	5	321
3	T5	1	3	0.1	6	321
3	T0	2	3	2.38	1	321
3	T1	2	3	2.18	2	321
3	T2	2	3	1.44	3	321
3	T3	2	3	0.58	4	321
3	T4	2	3	-0.48	5	321
3	T5	2	3	0.38	6	321
3	T0	3	3	0.52	1	321
3	T1	3	3	-0.18	2	321
3	T2	3	3	-0.92	3	321
3	T3	3	3	1.16	4	321
3	T4	3	3	-2.02	5	321
3	T5	3	3	0.08	6	321
3	T0	1	4	-1.54	1	321
3	T1	1	4	1.08	2	321
3	T2	1	4	-2.12	3	321
3	T3	1	4	-0.16	4	321
3	T4	1	4	-0.74	5	321
3	T5	1	4	-0.1	6	321
3	T0	2	4	-0.36	1	321
3	T1	2	4	1.46	2	321
3	T2	2	4	0.78	3	321
3	T3	2	4	1.24	4	321
3	T4	2	4	-1	5	321
3	T5	2	4	0.06	6	321
3	T0	3	4	0.48	1	321
3	T1	3	4	-0.46	2	321
3	T2	3	4	-2.34	3	321
3	T3	3	4	-0.36	4	321
3	T4	3	4	0.56	5	321
3	T5	3	4	0.78	6	321
3	T0	1	5	-0.62	1	321
3	T1	1	5	2.16	2	321
3	T2	1	5	1.1	3	321
3	T3	1	5	0.16	4	321
3	T4	1	5	0.06	5	321
3	T5	1	5	-0.2	6	321
3	T0	2	5	1.5	1	321
3	T1	2	5	0.78	2	321
3	T2	2	5	1.06	3	321
3	T3	2	5	0.6	4	321
3	T4	2	5	1.74	5	321
3	T5	2	5	-0.74	6	321
3	T0	3	5	1.44	1	321
3	T1	3	5	-1.96	2	321
3	T2	3	5	-0.92	3	321
3	T3	3	5	2.52	4	321
3	T4	3	5	0.44	5	321
3	T5	3	5	0.8	6	321
3	T0	1	6	-1.66	1	321
3	T1	1	6	0.02	2	321
3	T2	1	6	-0.54	3	321
3	T3	1	6	0.68	4	321
3	T4	1	6	0.08	5	321
3	T5	1	6	0.84	6	321
3	T0	2	6	1.4	1	321
3	T1	2	6	1.3	2	321
3	T2	2	6	1.8	3	321
3	T3	2	6	1.2	4	321
3	T4	2	6	0.94	5	321
3	T5	2	6	0.92	6	321
3	T0	3	6	0.78	1	321
3	T1	3	6	-0.88	2	321
3	T2	3	6	-0.42	3	321
3	T3	3	6	2.3	4	321
3	T4	3	6	1.32	5	321
3	T5	3	6	0.56	6	321
3	T0	1	7	-1.14	1	321
3	T1	1	7	-0.12	2	321
3	T2	1	7	-0.72	3	321
3	T3	1	7	-0.02	4	321
3	T4	1	7	0.54	5	321
3	T5	1	7	-0.94	6	321
3	T0	2	7	2.5	1	321
3	T1	2	7	1.1	2	321
3	T2	2	7	1.5	3	321
3	T3	2	7	1.6	4	321
3	T4	2	7	1.04	5	321
3	T5	2	7	-0.26	6	321
3	T0	3	7	0.04	1	321
3	T1	3	7	0.14	2	321
3	T2	3	7	-1.42	3	321
3	T3	3	7	-0.22	4	321
3	T4	3	7	-0.52	5	321
3	T5	3	7	1.04	6	321
3	T0	1	8	-0.06	1	321
3	T1	1	8	-0.16	2	321
3	T2	1	8	-1.3	3	321
3	T3	1	8	-1.66	4	321
3	T4	1	8	-0.1	5	321
3	T5	1	8	-0.28	6	321
3	T0	2	8	0.6	1	321
3	T1	2	8	0.24	2	321
3	T2	2	8	1.64	3	321
3	T3	2	8	2.64	4	321
3	T4	2	8	-0.8	5	321
3	T5	2	8	0.6	6	321
3	T0	3	8	0.64	1	321
3	T1	3	8	0.62	2	321
3	T2	3	8	-1.88	3	321
3	T3	3	8	0.12	4	321
3	T4	3	8	0.22	5	321
3	T5	3	8	-0.38	6	321
3	T0	1	9	0.12	1	321
3	T1	1	9	-1.18	2	321
3	T2	1	9	-0.32	3	321
3	T3	1	9	1.72	4	321
3	T4	1	9	-0.38	5	321
3	T5	1	9	-0.18	6	321
3	T0	2	9	2.46	1	321
3	T1	2	9	1.2	2	321
3	T2	2	9	1.5	3	321
3	T3	2	9	3.2	4	321
3	T4	2	9	-0.12	5	321
3	T5	2	9	0.28	6	321
3	T0	3	9	0.24	1	321
3	T1	3	9	-0.5	2	321
3	T2	3	9	0.26	3	321
3	T3	3	9	1.06	4	321
3	T4	3	9	-1.1	5	321
3	T5	3	9	-0.58	6	321
3	T0	1	10	-0.82	1	321
3	T1	1	10	-0.3	2	321
3	T2	1	10	-0.1	3	321
3	T3	1	10	-0.92	4	321
3	T4	1	10	0.88	5	321
3	T5	1	10	-1.4	6	321
3	T0	2	10	2.6	1	321
3	T1	2	10	1.96	2	321
3	T2	2	10	1.34	3	321
3	T3	2	10	0.6	4	321
3	T4	2	10	0.96	5	321
3	T5	2	10	-1.36	6	321
3	T0	3	10	0.12	1	321
3	T1	3	10	-1.24	2	321
3	T2	3	10	0.1	3	321
3	T3	3	10	-1.5	4	321
3	T4	3	10	-0.34	5	321
3	T5	3	10	0.64	6	321
4	T0	1	1	-0.38	1	231
4	T1	1	1	0.12	2	231
4	T2	1	1	-1.54	3	231
4	T3	1	1	-1.88	4	231
4	T4	1	1	-1.26	5	231
4	T5	1	1	-0.93	6	231
4	T0	2	1	-0.26	1	231
4	T1	2	1	-1.94	2	231
4	T2	2	1	0.52	3	231
4	T3	2	1	-0.02	4	231
4	T4	2	1	1.18	5	231
4	T5	2	1	-2.16	6	231
4	T0	3	1	-1.02	1	231
4	T1	3	1	-2.54	2	231
4	T2	3	1	-3.42	3	231
4	T3	3	1	-2.28	4	231
4	T4	3	1	-1.66	5	231
4	T5	3	1	-1.84	6	231
4	T0	1	2	0.36	1	231
4	T1	1	2	-0.36	2	231
4	T2	1	2	-0.94	3	231
4	T3	1	2	-2.5	4	231
4	T4	1	2	-0.4	5	231
4	T5	1	2	-0.03	6	231
4	T0	2	2	-0.6	1	231
4	T1	2	2	0.08	2	231
4	T2	2	2	-0.26	3	231
4	T3	2	2	-1.26	4	231
4	T4	2	2	-2.16	5	231
4	T5	2	2	-1.26	6	231
4	T0	3	2	-0.24	1	231
4	T1	3	2	-2.24	2	231
4	T2	3	2	-3.64	3	231
4	T3	3	2	-2.38	4	231
4	T4	3	2	-0.44	5	231
4	T5	3	2	-4.18	6	231
4	T0	1	3	-0.12	1	231
4	T1	1	3	-0.62	2	231
4	T2	1	3	-0.98	3	231
4	T3	1	3	-1.18	4	231
4	T4	1	3	-0.64	5	231
4	T5	1	3	0.8	6	231
4	T0	2	3	0.2	1	231
4	T1	2	3	-0.34	2	231
4	T2	2	3	-0.16	3	231
4	T3	2	3	-1.04	4	231
4	T4	2	3	1.08	5	231
4	T5	2	3	-0.22	6	231
4	T0	3	3	-0.56	1	231
4	T1	3	3	-1.94	2	231
4	T2	3	3	-2.58	3	231
4	T3	3	3	-2.7	4	231
4	T4	3	3	-0.24	5	231
4	T5	3	3	-0.96	6	231
4	T0	1	4	-0.86	1	231
4	T1	1	4	-0.4	2	231
4	T2	1	4	-0.08	3	231
4	T3	1	4	-0.86	4	231
4	T4	1	4	-0.06	5	231
4	T5	1	4	-1.62	6	231
4	T0	2	4	0.14	1	231
4	T1	2	4	1.82	2	231
4	T2	2	4	-0.06	3	231
4	T3	2	4	-2.16	4	231
4	T4	2	4	0.18	5	231
4	T5	2	4	-0.52	6	231
4	T0	3	4	0.94	1	231
4	T1	3	4	-2.1	2	231
4	T2	3	4	-2.84	3	231
4	T3	3	4	-2.96	4	231
4	T4	3	4	-0.72	5	231
4	T5	3	4	-3.42	6	231
4	T0	1	5	0.46	1	231
4	T1	1	5	-0.56	2	231
4	T2	1	5	-0.66	3	231
4	T3	1	5	-0.88	4	231
4	T4	1	5	-1.62	5	231
4	T5	1	5	-2.26	6	231
4	T0	2	5	0.38	1	231
4	T1	2	5	0.16	2	231
4	T2	2	5	-0.02	3	231
4	T3	2	5	0.28	4	231
4	T4	2	5	-0.02	5	231
4	T5	2	5	-0.04	6	231
4	T0	3	5	-0.52	1	231
4	T1	3	5	-2.86	2	231
4	T2	3	5	-2.94	3	231
4	T3	3	5	-2.36	4	231
4	T4	3	5	-0.24	5	231
4	T5	3	5	-2.88	6	231
4	T0	1	6	-1.62	1	231
4	T1	1	6	-0.02	2	231
4	T2	1	6	-2.18	3	231
4	T3	1	6	-0.4	4	231
4	T4	1	6	-0.96	5	231
4	T5	1	6	-1.22	6	231
4	T0	2	6	0.16	1	231
4	T1	2	6	0.18	2	231
4	T2	2	6	-0.12	3	231
4	T3	2	6	-0.76	4	231
4	T4	2	6	-0.64	5	231
4	T5	2	6	-0.58	6	231
4	T0	3	6	0.3	1	231
4	T1	3	6	-3	2	231
4	T2	3	6	-3.6	3	231
4	T3	3	6	-1.58	4	231
4	T4	3	6	-1.16	5	231
4	T5	3	6	-3.74	6	231
4	T0	1	7	-0.54	1	231
4	T1	1	7	-1.06	2	231
4	T2	1	7	-0.3	3	231
4	T3	1	7	-1.22	4	231
4	T4	1	7	-0.68	5	231
4	T5	1	7	0.02	6	231
4	T0	2	7	0.8	1	231
4	T1	2	7	-0.72	2	231
4	T2	2	7	-0.02	3	231
4	T3	2	7	-4.46	4	231
4	T4	2	7	-1.36	5	231
4	T5	2	7	-0.46	6	231
4	T0	3	7	-1	1	231
4	T1	3	7	-1.24	2	231
4	T2	3	7	-3.08	3	231
4	T3	3	7	-2.1	4	231
4	T4	3	7	-1.44	5	231
4	T5	3	7	-2.8	6	231
4	T0	1	8	-0.92	1	231
4	T1	1	8	-1.4	2	231
4	T2	1	8	-0.12	3	231
4	T3	1	8	-0.4	4	231
4	T4	1	8	-1.38	5	231
4	T5	1	8	-2.36	6	231
4	T0	2	8	0.04	1	231
4	T1	2	8	-0.02	2	231
4	T2	2	8	-0.7	3	231
4	T3	2	8	-2.3	4	231
4	T4	2	8	-2.18	5	231
4	T5	2	8	0.9	6	231
4	T0	3	8	-0.48	1	231
4	T1	3	8	-2.7	2	231
4	T2	3	8	-2.22	3	231
4	T3	3	8	-0.68	4	231
4	T4	3	8	-1.9	5	231
4	T5	3	8	-1.16	6	231
4	T0	1	9	-1.06	1	231
4	T1	1	9	-0.8	2	231
4	T2	1	9	-2	3	231
4	T3	1	9	-0.36	4	231
4	T4	1	9	-2.06	5	231
4	T5	1	9	-1.08	6	231
4	T0	2	9	-0.92	1	231
4	T1	2	9	0.54	2	231
4	T2	2	9	-2.02	3	231
4	T3	2	9	-1	4	231
4	T4	2	9	-1.2	5	231
4	T5	2	9	-0.28	6	231
4	T0	3	9	-1.6	1	231
4	T1	3	9	-1.8	2	231
4	T2	3	9	-3.94	3	231
4	T3	3	9	-1.32	4	231
4	T4	3	9	-2.02	5	231
4	T5	3	9	-1.26	6	231
4	T0	1	10	-0.7	1	231
4	T1	1	10	-0.32	2	231
4	T2	1	10	-2.8	3	231
4	T3	1	10	-1.82	4	231
4	T4	1	10	-0.96	5	231
4	T5	1	10	-2.46	6	231
4	T0	2	10	-1	1	231
4	T1	2	10	-0.66	2	231
4	T2	2	10	-1.34	3	231
4	T3	2	10	-1.24	4	231
4	T4	2	10	-0.96	5	231
4	T5	2	10	-0.3	6	231
4	T0	3	10	-2.4	1	231
4	T1	3	10	-2.6	2	231
4	T2	3	10	-3.12	3	231
4	T3	3	10	-1.32	4	231
4	T4	3	10	-1.46	5	231
4	T5	3	10	-1.16	6	231
5	T0	1	1	0.24	1	321
5	T1	1	1	0.62	2	321
5	T2	1	1	1.02	3	321
5	T3	1	1	-0.36	4	321
5	T4	1	1	1.38	5	321
5	T5	1	1	-1.38	6	321
5	T0	2	1	-0.48	1	321
5	T1	2	1	0.2	2	321
5	T2	2	1	-0.9	3	321
5	T3	2	1	-2.4	4	321
5	T4	2	1	-1.92	5	321
5	T5	2	1	-0.8	6	321
5	T0	3	1	0.68	1	321
5	T1	3	1	-1.2	2	321
5	T2	3	1	-2.28	3	321
5	T3	3	1	-4.12	4	321
5	T4	3	1	-3.1	5	321
5	T5	3	1	-3.76	6	321
5	T0	1	2	0.32	1	321
5	T1	1	2	-1.26	2	321
5	T2	1	2	0.42	3	321
5	T3	1	2	-0.56	4	321
5	T4	1	2	-1.72	5	321
5	T5	1	2	-1.06	6	321
5	T0	2	2	-1.14	1	321
5	T1	2	2	0.84	2	321
5	T2	2	2	-1.4	3	321
5	T3	2	2	-3.54	4	321
5	T4	2	2	-1.84	5	321
5	T5	2	2	-1.16	6	321
5	T0	3	2	-2.86	1	321
5	T1	3	2	-0.56	2	321
5	T2	3	2	-4.82	3	321
5	T3	3	2	-5.26	4	321
5	T4	3	2	-2.62	5	321
5	T5	3	2	-2.34	6	321
5	T0	1	3	0.36	1	321
5	T1	1	3	-1.16	2	321
5	T2	1	3	-0.44	3	321
5	T3	1	3	0.26	4	321
5	T4	1	3	-0.24	5	321
5	T5	1	3	-0.68	6	321
5	T0	2	3	-1.24	1	321
5	T1	2	3	-2.04	2	321
5	T2	2	3	-0.2	3	321
5	T3	2	3	-3.04	4	321
5	T4	2	3	-1.9	5	321
5	T5	2	3	-0.58	6	321
5	T0	3	3	-2.64	1	321
5	T1	3	3	-5.74	2	321
5	T2	3	3	-1.74	3	321
5	T3	3	3	-2.9	4	321
5	T4	3	3	-1.92	5	321
5	T5	3	3	-2.14	6	321
5	T0	1	4	-0.36	1	321
5	T1	1	4	0.08	2	321
5	T2	1	4	-0.04	3	321
5	T3	1	4	-0.62	4	321
5	T4	1	4	-1.4	5	321
5	T5	1	4	-1.34	6	321
5	T0	2	4	-1.08	1	321
5	T1	2	4	-0.48	2	321
5	T2	2	4	-0.64	3	321
5	T3	2	4	-0.8	4	321
5	T4	2	4	-1.02	5	321
5	T5	2	4	-1.14	6	321
5	T0	3	4	1.4	1	321
5	T1	3	4	-5.38	2	321
5	T2	3	4	-3.72	3	321
5	T3	3	4	-1.94	4	321
5	T4	3	4	-2.1	5	321
5	T5	3	4	-3.42	6	321
5	T0	1	5	0.28	1	321
5	T1	1	5	0.44	2	321
5	T2	1	5	-0.18	3	321
5	T3	1	5	-0.94	4	321
5	T4	1	5	-1.76	5	321
5	T5	1	5	-0.42	6	321
5	T0	2	5	-1.5	1	321
5	T1	2	5	-0.18	2	321
5	T2	2	5	-0.04	3	321
5	T3	2	5	-2.48	4	321
5	T4	2	5	-2.5	5	321
5	T5	2	5	-3.94	6	321
5	T0	3	5	-2.8	1	321
5	T1	3	5	-4.7	2	321
5	T2	3	5	-3.54	3	321
5	T3	3	5	-4.66	4	321
5	T4	3	5	-3.04	5	321
5	T5	3	5	-4.78	6	321
5	T0	1	6	0.78	1	321
5	T1	1	6	-0.46	2	321
5	T2	1	6	-0.58	3	321
5	T3	1	6	-1.62	4	321
5	T4	1	6	-0.44	5	321
5	T5	1	6	0.36	6	321
5	T0	2	6	-2.84	1	321
5	T1	2	6	-2.64	2	321
5	T2	2	6	-2.72	3	321
5	T3	2	6	-3.14	4	321
5	T4	2	6	-1.02	5	321
5	T5	2	6	-1.66	6	321
5	T0	3	6	-3.76	1	321
5	T1	3	6	-4.06	2	321
5	T2	3	6	-4.08	3	321
5	T3	3	6	-3.78	4	321
5	T4	3	6	-2.12	5	321
5	T5	3	6	-3.28	6	321
5	T0	1	7	1.38	1	321
5	T1	1	7	0.74	2	321
5	T2	1	7	-0.68	3	321
5	T3	1	7	-0.42	4	321
5	T4	1	7	-1.64	5	321
5	T5	1	7	-1.42	6	321
5	T0	2	7	-2.84	1	321
5	T1	2	7	-1.2	2	321
5	T2	2	7	-2.5	3	321
5	T3	2	7	-2.28	4	321
5	T4	2	7	-0.46	5	321
5	T5	2	7	-2.16	6	321
5	T0	3	7	-2.14	1	321
5	T1	3	7	-5.18	2	321
5	T2	3	7	-3.78	3	321
5	T3	3	7	-3.64	4	321
5	T4	3	7	-2.96	5	321
5	T5	3	7	-2.6	6	321
5	T0	1	8	-0.46	1	321
5	T1	1	8	-1.3	2	321
5	T2	1	8	-0.12	3	321
5	T3	1	8	-1.62	4	321
5	T4	1	8	-1.9	5	321
5	T5	1	8	-1.14	6	321
5	T0	2	8	-2.08	1	321
5	T1	2	8	-1.62	2	321
5	T2	2	8	-0.4	3	321
5	T3	2	8	-0.16	4	321
5	T4	2	8	-1.78	5	321
5	T5	2	8	-2.98	6	321
5	T0	3	8	-2.81	1	321
5	T1	3	8	-5.68	2	321
5	T2	3	8	-3.28	3	321
5	T3	3	8	-3.44	4	321
5	T4	3	8	-5.62	5	321
5	T5	3	8	-4.36	6	321
5	T0	1	9	-0.2	1	321
5	T1	1	9	-0.2	2	321
5	T2	1	9	0.28	3	321
5	T3	1	9	-0.38	4	321
5	T4	1	9	-1.88	5	321
5	T5	1	9	0.54	6	321
5	T0	2	9	-0.98	1	321
5	T1	2	9	-1.16	2	321
5	T2	2	9	-2.5	3	321
5	T3	2	9	-2.92	4	321
5	T4	2	9	-2.44	5	321
5	T5	2	9	-0.68	6	321
5	T0	3	9	-5.82	1	321
5	T1	3	9	-5.02	2	321
5	T2	3	9	-4.16	3	321
5	T3	3	9	-4.06	4	321
5	T4	3	9	-2.96	5	321
5	T5	3	9	-4.2	6	321
5	T0	1	10	0.28	1	321
5	T1	1	10	-1.58	2	321
5	T2	1	10	-0.7	3	321
5	T3	1	10	-0.6	4	321
5	T4	1	10	-1.8	5	321
5	T5	1	10	-0.38	6	321
5	T0	2	10	-0.74	1	321
5	T1	2	10	-1.64	2	321
5	T2	2	10	-2.72	3	321
5	T3	2	10	-1.84	4	321
5	T4	2	10	-2.5	5	321
5	T5	2	10	-2.2	6	321
5	T0	3	10	-2.9	1	321
5	T1	3	10	-3.76	2	321
5	T2	3	10	-5.14	3	321
5	T3	3	10	-4.68	4	321
5	T4	3	10	-2.52	5	321
5	T5	3	10	-3.86	6	321
6	T0	1	1	-0.7	1	132
6	T1	1	1	1	2	132
6	T2	1	1	0.06	3	132
6	T3	1	1	-0.26	4	132
6	T4	1	1	-0.8	5	132
6	T5	1	1	0.3	6	132
6	T0	2	1	-0.82	1	132
6	T1	2	1	-0.78	2	132
6	T2	2	1	0.32	3	132
6	T3	2	1	0.28	4	132
6	T4	2	1	0.54	5	132
6	T5	2	1	0.4	6	132
6	T0	3	1	-1.96	1	132
6	T1	3	1	0.24	2	132
6	T2	3	1	-2	3	132
6	T3	3	1	1.56	4	132
6	T4	3	1	2.22	5	132
6	T5	3	1	-0.42	6	132
6	T0	1	2	0.02	1	132
6	T1	1	2	0.44	2	132
6	T2	1	2	0.08	3	132
6	T3	1	2	0.08	4	132
6	T4	1	2	0.38	5	132
6	T5	1	2	0.32	6	132
6	T0	2	2	-1.44	1	132
6	T1	2	2	0.4	2	132
6	T2	2	2	0.92	3	132
6	T3	2	2	-2.3	4	132
6	T4	2	2	1.66	5	132
6	T5	2	2	0.42	6	132
6	T0	3	2	-2.36	1	132
6	T1	3	2	0.8	2	132
6	T2	3	2	0.42	3	132
6	T3	3	2	0.18	4	132
6	T4	3	2	1.96	5	132
6	T5	3	2	0.18	6	132
6	T0	1	3	0.1	1	132
6	T1	1	3	1.32	2	132
6	T2	1	3	0.52	3	132
6	T3	1	3	0.38	4	132
6	T4	1	3	1.34	5	132
6	T5	1	3	-0.04	6	132
6	T0	2	3	-0.68	1	132
6	T1	2	3	-0.04	2	132
6	T2	2	3	-0.8	3	132
6	T3	2	3	-0.68	4	132
6	T4	2	3	0.62	5	132
6	T5	2	3	1.46	6	132
6	T0	3	3	-1.28	1	132
6	T1	3	3	-0.3	2	132
6	T2	3	3	-0.72	3	132
6	T3	3	3	-0.44	4	132
6	T4	3	3	1.2	5	132
6	T5	3	3	-0.24	6	132
6	T0	1	4	0.28	1	132
6	T1	1	4	-0.02	2	132
6	T2	1	4	0.38	3	132
6	T3	1	4	0.22	4	132
6	T4	1	4	1.44	5	132
6	T5	1	4	0.52	6	132
6	T0	2	4	-0.36	1	132
6	T1	2	4	-0.3	2	132
6	T2	2	4	1.54	3	132
6	T3	2	4	-1.64	4	132
6	T4	2	4	0.64	5	132
6	T5	2	4	2.62	6	132
6	T0	3	4	-1.08	1	132
6	T1	3	4	0.46	2	132
6	T2	3	4	-0.54	3	132
6	T3	3	4	0.74	4	132
6	T4	3	4	1.28	5	132
6	T5	3	4	-2.24	6	132
6	T0	1	5	0.12	1	132
6	T1	1	5	-0.26	2	132
6	T2	1	5	0.86	3	132
6	T3	1	5	-0.06	4	132
6	T4	1	5	1.48	5	132
6	T5	1	5	1	6	132
6	T0	2	5	-1.2	1	132
6	T1	2	5	-1.88	2	132
6	T2	2	5	0.88	3	132
6	T3	2	5	-0.14	4	132
6	T4	2	5	1.36	5	132
6	T5	2	5	2.28	6	132
6	T0	3	5	-0.5	1	132
6	T1	3	5	-0.82	2	132
6	T2	3	5	-1.2	3	132
6	T3	3	5	0.88	4	132
6	T4	3	5	1.18	5	132
6	T5	3	5	-1.74	6	132
6	T0	1	6	1.26	1	132
6	T1	1	6	1.36	2	132
6	T2	1	6	0.18	3	132
6	T3	1	6	1.28	4	132
6	T4	1	6	2.18	5	132
6	T5	1	6	1.2	6	132
6	T0	2	6	-1.94	1	132
6	T1	2	6	0.7	2	132
6	T2	2	6	-0.26	3	132
6	T3	2	6	0.8	4	132
6	T4	2	6	1.34	5	132
6	T5	2	6	0.34	6	132
6	T0	3	6	-1.48	1	132
6	T1	3	6	-0.78	2	132
6	T2	3	6	-2.16	3	132
6	T3	3	6	0.2	4	132
6	T4	3	6	2.7	5	132
6	T5	3	6	-0.04	6	132
6	T0	1	7	-0.16	1	132
6	T1	1	7	1.32	2	132
6	T2	1	7	1.17	3	132
6	T3	1	7	0.2	4	132
6	T4	1	7	0.72	5	132
6	T5	1	7	-0.1	6	132
6	T0	2	7	-0.7	1	132
6	T1	2	7	0.16	2	132
6	T2	2	7	-0.9	3	132
6	T3	2	7	-1.9	4	132
6	T4	2	7	0.24	5	132
6	T5	2	7	0.42	6	132
6	T0	3	7	-0.9	1	132
6	T1	3	7	0.48	2	132
6	T2	3	7	-2.44	3	132
6	T3	3	7	-0.8	4	132
6	T4	3	7	2.54	5	132
6	T5	3	7	-1.24	6	132
6	T0	1	8	-0.06	1	132
6	T1	1	8	0.06	2	132
6	T2	1	8	1.18	3	132
6	T3	1	8	0.5	4	132
6	T4	1	8	0.8	5	132
6	T5	1	8	-0.8	6	132
6	T0	2	8	-0.38	1	132
6	T1	2	8	-0.98	2	132
6	T2	2	8	-0.4	3	132
6	T3	2	8	0.1	4	132
6	T4	2	8	0.88	5	132
6	T5	2	8	1.38	6	132
6	T0	3	8	-0.7	1	132
6	T1	3	8	0.86	2	132
6	T2	3	8	0.74	3	132
6	T3	3	8	1.14	4	132
6	T4	3	8	0.46	5	132
6	T5	3	8	-0.94	6	132
6	T0	1	9	0.38	1	132
6	T1	1	9	0.54	2	132
6	T2	1	9	0.96	3	132
6	T3	1	9	-0.06	4	132
6	T4	1	9	2.08	5	132
6	T5	1	9	0.42	6	132
6	T0	2	9	-0.6	1	132
6	T1	2	9	0.14	2	132
6	T2	2	9	0.76	3	132
6	T3	2	9	-1.44	4	132
6	T4	2	9	1.54	5	132
6	T5	2	9	0.9	6	132
6	T0	3	9	-0.34	1	132
6	T1	3	9	0.7	2	132
6	T2	3	9	0.08	3	132
6	T3	3	9	1.6	4	132
6	T4	3	9	1.2	5	132
6	T5	3	9	-1.86	6	132
6	T0	1	10	-0.64	1	132
6	T1	1	10	-0.24	2	132
6	T2	1	10	0.86	3	132
6	T3	1	10	0.76	4	132
6	T4	1	10	-0.04	5	132
6	T5	1	10	-0.52	6	132
6	T0	2	10	-0.92	1	132
6	T1	2	10	0.24	2	132
6	T2	2	10	-0.52	3	132
6	T3	2	10	-1.7	4	132
6	T4	2	10	-0.24	5	132
6	T5	2	10	1.94	6	132
6	T0	3	10	-1.06	1	132
6	T1	3	10	-0.84	2	132
6	T2	3	10	-1.2	3	132
6	T3	3	10	0.72	4	132
6	T4	3	10	-0.56	5	132
6	T5	3	10	-1.16	6	132
7	T0	1	1	-1.4	1	123
7	T1	1	1	-0.82	2	123
7	T2	1	1	-1.28	3	123
7	T3	1	1	0.28	4	123
7	T4	1	1	-0.52	5	123
7	T5	1	1	-0.32	6	123
7	T0	2	1	-0.56	1	123
7	T1	2	1	1.58	2	123
7	T2	2	1	0.88	3	123
7	T3	2	1	0.52	4	123
7	T4	2	1	-0.34	5	123
7	T5	2	1	1.66	6	123
7	T0	3	1	1.76	1	123
7	T1	3	1	0.42	2	123
7	T2	3	1	1.89	3	123
7	T3	3	1	1.08	4	123
7	T4	3	1	2.96	5	123
7	T5	3	1	-0.86	6	123
7	T0	1	2	0.06	1	123
7	T1	1	2	0.32	2	123
7	T2	1	2	0.26	3	123
7	T3	1	2	-1.32	4	123
7	T4	1	2	-0.68	5	123
7	T5	1	2	0.72	6	123
7	T0	2	2	0.46	1	123
7	T1	2	2	1.26	2	123
7	T2	2	2	2.22	3	123
7	T3	2	2	0.82	4	123
7	T4	2	2	2.78	5	123
7	T5	2	2	0.38	6	123
7	T0	3	2	2.66	1	123
7	T1	3	2	-1.18	2	123
7	T2	3	2	-0.06	3	123
7	T3	3	2	-0.28	4	123
7	T4	3	2	-0.22	5	123
7	T5	3	2	0.34	6	123
7	T0	1	3	0.08	1	123
7	T1	1	3	-1.24	2	123
7	T2	1	3	0.8	3	123
7	T3	1	3	-1.62	4	123
7	T4	1	3	1.1	5	123
7	T5	1	3	1.38	6	123
7	T0	2	3	0.44	1	123
7	T1	2	3	1.36	2	123
7	T2	2	3	0.84	3	123
7	T3	2	3	1.34	4	123
7	T4	2	3	1.82	5	123
7	T5	2	3	0.08	6	123
7	T0	3	3	1.18	1	123
7	T1	3	3	0.66	2	123
7	T2	3	3	-0.16	3	123
7	T3	3	3	0.82	4	123
7	T4	3	3	1.62	5	123
7	T5	3	3	-0.12	6	123
7	T0	1	4	0.42	1	123
7	T1	1	4	0.88	2	123
7	T2	1	4	-0.58	3	123
7	T3	1	4	-0.18	4	123
7	T4	1	4	1.7	5	123
7	T5	1	4	0	6	123
7	T0	2	4	0.16	1	123
7	T1	2	4	0.42	2	123
7	T2	2	4	1.66	3	123
7	T3	2	4	1.04	4	123
7	T4	2	4	2.68	5	123
7	T5	2	4	1.92	6	123
7	T0	3	4	1.58	1	123
7	T1	3	4	-1.36	2	123
7	T2	3	4	0.1	3	123
7	T3	3	4	-0.38	4	123
7	T4	3	4	-0.24	5	123
7	T5	3	4	1.56	6	123
7	T0	1	5	-1.46	1	123
7	T1	1	5	1.58	2	123
7	T2	1	5	-1.22	3	123
7	T3	1	5	-0.94	4	123
7	T4	1	5	2.9	5	123
7	T5	1	5	-0.08	6	123
7	T0	2	5	-0.32	1	123
7	T1	2	5	1.96	2	123
7	T2	2	5	1.24	3	123
7	T3	2	5	-0.16	4	123
7	T4	2	5	1.96	5	123
7	T5	2	5	1.02	6	123
7	T0	3	5	2.14	1	123
7	T1	3	5	-0.94	2	123
7	T2	3	5	-0.2	3	123
7	T3	3	5	1.08	4	123
7	T4	3	5	0.4	5	123
7	T5	3	5	0.98	6	123
7	T0	1	6	0.32	1	123
7	T1	1	6	-0.96	2	123
7	T2	1	6	-0.02	3	123
7	T3	1	6	-1.22	4	123
7	T4	1	6	0.98	5	123
7	T5	1	6	1.34	6	123
7	T0	2	6	-1.36	1	123
7	T1	2	6	2.04	2	123
7	T2	2	6	0.88	3	123
7	T3	2	6	1.6	4	123
7	T4	2	6	2.72	5	123
7	T5	2	6	1.5	6	123
7	T0	3	6	2.22	1	123
7	T1	3	6	-0.6	2	123
7	T2	3	6	0.06	3	123
7	T3	3	6	0.96	4	123
7	T4	3	6	0.6	5	123
7	T5	3	6	-0.26	6	123
7	T0	1	7	-1.56	1	123
7	T1	1	7	0.44	2	123
7	T2	1	7	-0.4	3	123
7	T3	1	7	-0.2	4	123
7	T4	1	7	0.58	5	123
7	T5	1	7	-1.02	6	123
7	T0	2	7	-0.62	1	123
7	T1	2	7	2.02	2	123
7	T2	2	7	3.06	3	123
7	T3	2	7	1.62	4	123
7	T4	2	7	1.88	5	123
7	T5	2	7	1.26	6	123
7	T0	3	7	1.54	1	123
7	T1	3	7	-0.02	2	123
7	T2	3	7	0.72	3	123
7	T3	3	7	0.66	4	123
7	T4	3	7	0.58	5	123
7	T5	3	7	0.94	6	123
7	T0	1	8	-0.82	1	123
7	T1	1	8	-0.26	2	123
7	T2	1	8	-0.28	3	123
7	T3	1	8	0.1	4	123
7	T4	1	8	0.98	5	123
7	T5	1	8	-0.8	6	123
7	T0	2	8	-0.18	1	123
7	T1	2	8	-0.34	2	123
7	T2	2	8	2.9	3	123
7	T3	2	8	2.5	4	123
7	T4	2	8	4.24	5	123
7	T5	2	8	1.32	6	123
7	T0	3	8	1.3	1	123
7	T1	3	8	-0.12	2	123
7	T2	3	8	-0.98	3	123
7	T3	3	8	1.02	4	123
7	T4	3	8	-0.02	5	123
7	T5	3	8	1	6	123
7	T0	1	9	0.72	1	123
7	T1	1	9	-1.02	2	123
7	T2	1	9	-0.72	3	123
7	T3	1	9	-0.46	4	123
7	T4	1	9	1.4	5	123
7	T5	1	9	0.52	6	123
7	T0	2	9	-0.12	1	123
7	T1	2	9	-0.24	2	123
7	T2	2	9	3.62	3	123
7	T3	2	9	-0.08	4	123
7	T4	2	9	2.52	5	123
7	T5	2	9	0.74	6	123
7	T0	3	9	2.1	1	123
7	T1	3	9	0.02	2	123
7	T2	3	9	-0.7	3	123
7	T3	3	9	1.84	4	123
7	T4	3	9	-0.28	5	123
7	T5	3	9	1.26	6	123
7	T0	1	10	-0.68	1	123
7	T1	1	10	-0.18	2	123
7	T2	1	10	1	3	123
7	T3	1	10	-1.06	4	123
7	T4	1	10	2.56	5	123
7	T5	1	10	-0.24	6	123
7	T0	2	10	0.88	1	123
7	T1	2	10	1.62	2	123
7	T2	2	10	-3.3	3	123
7	T3	2	10	1.48	4	123
7	T4	2	10	2.44	5	123
7	T5	2	10	1.68	6	123
7	T0	3	10	2.44	1	123
7	T1	3	10	0.06	2	123
7	T2	3	10	-2.1	3	123
7	T3	3	10	2.84	4	123
7	T4	3	10	0.12	5	123
7	T5	3	10	1.44	6	123
8	T0	1	1	0.92	1	213
8	T1	1	1	-1.7	2	213
8	T2	1	1	2.28	3	213
8	T3	1	1	-1.4	4	213
8	T4	1	1	-1.34	5	213
8	T5	1	1	-0.62	6	213
8	T0	2	1	-1.04	1	213
8	T1	2	1	-0.26	2	213
8	T2	2	1	-0.44	3	213
8	T3	2	1	-0.34	4	213
8	T4	2	1	-0.34	5	213
8	T5	2	1	-0.54	6	213
8	T0	3	1	0.66	1	213
8	T1	3	1	1.64	2	213
8	T2	3	1	-0.98	3	213
8	T3	3	1	-1.2	4	213
8	T4	3	1	0.04	5	213
8	T5	3	1	0.84	6	213
8	T0	1	2	1.34	1	213
8	T1	1	2	-0.44	2	213
8	T2	1	2	-1.96	3	213
8	T3	1	2	1.96	4	213
8	T4	1	2	-2.58	5	213
8	T5	1	2	-1.96	6	213
8	T0	2	2	0.68	1	213
8	T1	2	2	-0.34	2	213
8	T2	2	2	-0.18	3	213
8	T3	2	2	-1.54	4	213
8	T4	2	2	-1.38	5	213
8	T5	2	2	-1.4	6	213
8	T0	3	2	1	1	213
8	T1	3	2	-0.42	2	213
8	T2	3	2	-1.62	3	213
8	T3	3	2	-1.32	4	213
8	T4	3	2	-1.46	5	213
8	T5	3	2	1.08	6	213
8	T0	1	3	1.06	1	213
8	T1	1	3	0.78	2	213
8	T2	1	3	-0.1	3	213
8	T3	1	3	0.24	4	213
8	T4	1	3	-2.76	5	213
8	T5	1	3	-2.5	6	213
8	T0	2	3	0.28	1	213
8	T1	2	3	-0.44	2	213
8	T2	2	3	0.6	3	213
8	T3	2	3	0.64	4	213
8	T4	2	3	-1.84	5	213
8	T5	2	3	-0.52	6	213
8	T0	3	3	-0.58	1	213
8	T1	3	3	-1.78	2	213
8	T2	3	3	-1.22	3	213
8	T3	3	3	-0.1	4	213
8	T4	3	3	-1.88	5	213
8	T5	3	3	-1.26	6	213
8	T0	1	4	1.44	1	213
8	T1	1	4	0.9	2	213
8	T2	1	4	-1.02	3	213
8	T3	1	4	1	4	213
8	T4	1	4	-1.48	5	213
8	T5	1	4	-0.4	6	213
8	T0	2	4	0.14	1	213
8	T1	2	4	-0.8	2	213
8	T2	2	4	0.86	3	213
8	T3	2	4	-1.1	4	213
8	T4	2	4	-1.6	5	213
8	T5	2	4	-0.34	6	213
8	T0	3	4	1.54	1	213
8	T1	3	4	-1.58	2	213
8	T2	3	4	-1.06	3	213
8	T3	3	4	0	4	213
8	T4	3	4	-1.34	5	213
8	T5	3	4	-0.56	6	213
8	T0	1	5	1.08	1	213
8	T1	1	5	-0.72	2	213
8	T2	1	5	-0.72	3	213
8	T3	1	5	0.06	4	213
8	T4	1	5	-2.8	5	213
8	T5	1	5	-0.38	6	213
8	T0	2	5	-0.42	1	213
8	T1	2	5	-0.22	2	213
8	T2	2	5	-0.12	3	213
8	T3	2	5	0.32	4	213
8	T4	2	5	0.34	5	213
8	T5	2	5	-1.32	6	213
8	T0	3	5	-1.02	1	213
8	T1	3	5	-1.94	2	213
8	T2	3	5	-1.36	3	213
8	T3	3	5	0.44	4	213
8	T4	3	5	-0.74	5	213
8	T5	3	5	-1.88	6	213
8	T0	1	6	0.44	1	213
8	T1	1	6	-0.56	2	213
8	T2	1	6	1.1	3	213
8	T3	1	6	0.02	4	213
8	T4	1	6	-0.94	5	213
8	T5	1	6	-1.98	6	213
8	T0	2	6	0.16	1	213
8	T1	2	6	0.94	2	213
8	T2	2	6	-0.04	3	213
8	T3	2	6	-0.38	4	213
8	T4	2	6	-0.84	5	213
8	T5	2	6	0.52	6	213
8	T0	3	6	-1	1	213
8	T1	3	6	-0.8	2	213
8	T2	3	6	-0.44	3	213
8	T3	3	6	1.44	4	213
8	T4	3	6	-1.8	5	213
8	T5	3	6	-1.98	6	213
8	T0	1	7	1.46	1	213
8	T1	1	7	-0.7	2	213
8	T2	1	7	0.46	3	213
8	T3	1	7	0.32	4	213
8	T4	1	7	-2.2	5	213
8	T5	1	7	-1.74	6	213
8	T0	2	7	-0.9	1	213
8	T1	2	7	-0.04	2	213
8	T2	2	7	2.28	3	213
8	T3	2	7	0.94	4	213
8	T4	2	7	-0.3	5	213
8	T5	2	7	-1.6	6	213
8	T0	3	7	-0.8	1	213
8	T1	3	7	-1.22	2	213
8	T2	3	7	-0.64	3	213
8	T3	3	7	0.34	4	213
8	T4	3	7	-1.34	5	213
8	T5	3	7	0.08	6	213
8	T0	1	8	1.34	1	213
8	T1	1	8	1.1	2	213
8	T2	1	8	1.38	3	213
8	T3	1	8	0.68	4	213
8	T4	1	8	-0.16	5	213
8	T5	1	8	-2.2	6	213
8	T0	2	8	-2.82	1	213
8	T1	2	8	-1.48	2	213
8	T2	2	8	1.7	3	213
8	T3	2	8	0.34	4	213
8	T4	2	8	0.34	5	213
8	T5	2	8	-0.62	6	213
8	T0	3	8	0.32	1	213
8	T1	3	8	-0.58	2	213
8	T2	3	8	0.54	3	213
8	T3	3	8	0	4	213
8	T4	3	8	-1.8	5	213
8	T5	3	8	-0.9	6	213
8	T0	1	9	1.08	1	213
8	T1	1	9	0.26	2	213
8	T2	1	9	1.44	3	213
8	T3	1	9	0.12	4	213
8	T4	1	9	-1.54	5	213
8	T5	1	9	0.98	6	213
8	T0	2	9	-0.14	1	213
8	T1	2	9	-0.02	2	213
8	T2	2	9	-0.04	3	213
8	T3	2	9	0.48	4	213
8	T4	2	9	0.64	5	213
8	T5	2	9	0.7	6	213
8	T0	3	9	0.98	1	213
8	T1	3	9	-1.76	2	213
8	T2	3	9	0.52	3	213
8	T3	3	9	0.92	4	213
8	T4	3	9	-0.96	5	213
8	T5	3	9	-1.38	6	213
8	T0	1	10	1.14	1	213
8	T1	1	10	1.36	2	213
8	T2	1	10	2.06	3	213
8	T3	1	10	-0.82	4	213
8	T4	1	10	-1.98	5	213
8	T5	1	10	-1.36	6	213
8	T0	2	10	-1.66	1	213
8	T1	2	10	1.48	2	213
8	T2	2	10	1.8	3	213
8	T3	2	10	0.78	4	213
8	T4	2	10	1	5	213
8	T5	2	10	0.82	6	213
8	T0	3	10	0.3	1	213
8	T1	3	10	-1.94	2	213
8	T2	3	10	-0.1	3	213
8	T3	3	10	0.4	4	213
8	T4	3	10	0.16	5	213
8	T5	3	10	2.34	6	213
9	T0	1	1	-1.06	1	132
9	T1	1	1	-0.62	2	132
9	T2	1	1	-2	3	132
9	T3	1	1	-1.78	4	132
9	T4	1	1	-1.24	5	132
9	T5	1	1	0.18	6	132
9	T0	2	1	-2.44	1	132
9	T1	2	1	1.24	2	132
9	T2	2	1	-0.7	3	132
9	T3	2	1	-3.26	4	132
9	T4	2	1	-1.42	5	132
9	T5	2	1	0.12	6	132
9	T0	3	1	1.32	1	132
9	T1	3	1	-0.74	2	132
9	T2	3	1	-0.66	3	132
9	T3	3	1	1.16	4	132
9	T4	3	1	2.24	5	132
9	T5	3	1	1	6	132
9	T0	1	2	-1.92	1	132
9	T1	1	2	-1.18	2	132
9	T2	1	2	-0.14	3	132
9	T3	1	2	-0.02	4	132
9	T4	1	2	0.8	5	132
9	T5	1	2	-0.76	6	132
9	T0	2	2	-1.04	1	132
9	T1	2	2	1.32	2	132
9	T2	2	2	-0.24	3	132
9	T3	2	2	-1.84	4	132
9	T4	2	2	-0.92	5	132
9	T5	2	2	-1.78	6	132
9	T0	3	2	1.84	1	132
9	T1	3	2	0.5	2	132
9	T2	3	2	-2.4	3	132
9	T3	3	2	-0.28	4	132
9	T4	3	2	-1.38	5	132
9	T5	3	2	-0.24	6	132
9	T0	1	3	-0.52	1	132
9	T1	1	3	-2.02	2	132
9	T2	1	3	-1.34	3	132
9	T3	1	3	0.22	4	132
9	T4	1	3	-0.04	5	132
9	T5	1	3	0.14	6	132
9	T0	2	3	-0.44	1	132
9	T1	2	3	2.48	2	132
9	T2	2	3	-0.34	3	132
9	T3	2	3	-2.38	4	132
9	T4	2	3	0.86	5	132
9	T5	2	3	-0.08	6	132
9	T0	3	3	0.24	1	132
9	T1	3	3	0.38	2	132
9	T2	3	3	-1.04	3	132
9	T3	3	3	-0.84	4	132
9	T4	3	3	-0.92	5	132
9	T5	3	3	0.26	6	132
9	T0	1	4	-1.44	1	132
9	T1	1	4	-1.52	2	132
9	T2	1	4	-0.66	3	132
9	T3	1	4	-0.36	4	132
9	T4	1	4	1.62	5	132
9	T5	1	4	-1.16	6	132
9	T0	2	4	-0.9	1	132
9	T1	2	4	0.74	2	132
9	T2	2	4	0.18	3	132
9	T3	2	4	-0.9	4	132
9	T4	2	4	0.06	5	132
9	T5	2	4	-0.56	6	132
9	T0	3	4	2	1	132
9	T1	3	4	-0.82	2	132
9	T2	3	4	-2.28	3	132
9	T3	3	4	-0.64	4	132
9	T4	3	4	-2.64	5	132
9	T5	3	4	1.18	6	132
9	T0	1	5	-0.06	1	132
9	T1	1	5	-2.3	2	132
9	T2	1	5	0.12	3	132
9	T3	1	5	0.94	4	132
9	T4	1	5	-0.02	5	132
9	T5	1	5	-1.38	6	132
9	T0	2	5	-0.16	1	132
9	T1	2	5	0	2	132
9	T2	2	5	0.5	3	132
9	T3	2	5	-1.5	4	132
9	T4	2	5	-0.02	5	132
9	T5	2	5	-0.74	6	132
9	T0	3	5	1.16	1	132
9	T1	3	5	0.56	2	132
9	T2	3	5	-2.18	3	132
9	T3	3	5	-1.88	4	132
9	T4	3	5	-0.96	5	132
9	T5	3	5	-0.64	6	132
9	T0	1	6	-0.52	1	132
9	T1	1	6	-1.64	2	132
9	T2	1	6	-1.52	3	132
9	T3	1	6	1.02	4	132
9	T4	1	6	-0.12	5	132
9	T5	1	6	-1.34	6	132
9	T0	2	6	0.52	1	132
9	T1	2	6	0.72	2	132
9	T2	2	6	0.24	3	132
9	T3	2	6	-0.44	4	132
9	T4	2	6	-0.68	5	132
9	T5	2	6	-2.01	6	132
9	T0	3	6	1.3	1	132
9	T1	3	6	-0.54	2	132
9	T2	3	6	-1.28	3	132
9	T3	3	6	-0.54	4	132
9	T4	3	6	-0.58	5	132
9	T5	3	6	-0.16	6	132
9	T0	1	7	-2.2	1	132
9	T1	1	7	-0.66	2	132
9	T2	1	7	0.32	3	132
9	T3	1	7	-1.08	4	132
9	T4	1	7	-0.28	5	132
9	T5	1	7	0.28	6	132
9	T0	2	7	0.28	1	132
9	T1	2	7	0.98	2	132
9	T2	2	7	-0.48	3	132
9	T3	2	7	0.36	4	132
9	T4	2	7	-0.08	5	132
9	T5	2	7	-0.94	6	132
9	T0	3	7	1.18	1	132
9	T1	3	7	-1.38	2	132
9	T2	3	7	-0.88	3	132
9	T3	3	7	-0.16	4	132
9	T4	3	7	-1.68	5	132
9	T5	3	7	-1	6	132
9	T0	1	8	1.5	1	132
9	T1	1	8	-0.02	2	132
9	T2	1	8	-0.56	3	132
9	T3	1	8	-0.54	4	132
9	T4	1	8	-0.7	5	132
9	T5	1	8	-0.08	6	132
9	T0	2	8	-0.94	1	132
9	T1	2	8	0.86	2	132
9	T2	2	8	-0.3	3	132
9	T3	2	8	0.26	4	132
9	T4	2	8	-1.12	5	132
9	T5	2	8	-0.98	6	132
9	T0	3	8	1.06	1	132
9	T1	3	8	0.12	2	132
9	T2	3	8	-1.74	3	132
9	T3	3	8	-0.28	4	132
9	T4	3	8	-1.3	5	132
9	T5	3	8	1.02	6	132
9	T0	1	9	-1.2	1	132
9	T1	1	9	-1.42	2	132
9	T2	1	9	0.72	3	132
9	T3	1	9	0.96	4	132
9	T4	1	9	-1.16	5	132
9	T5	1	9	0.2	6	132
9	T0	2	9	0.34	1	132
9	T1	2	9	-1.02	2	132
9	T2	2	9	0.46	3	132
9	T3	2	9	-0.5	4	132
9	T4	2	9	-0.72	5	132
9	T5	2	9	-1.26	6	132
9	T0	3	9	1.06	1	132
9	T1	3	9	0.98	2	132
9	T2	3	9	-1.56	3	132
9	T3	3	9	-0.9	4	132
9	T4	3	9	-1.88	5	132
9	T5	3	9	0.34	6	132
9	T0	1	10	-1.92	1	132
9	T1	1	10	-0.08	2	132
9	T2	1	10	-0.14	3	132
9	T3	1	10	-0.28	4	132
9	T4	1	10	-1.12	5	132
9	T5	1	10	0.54	6	132
9	T0	2	10	0.4	1	132
9	T1	2	10	-0.46	2	132
9	T2	2	10	-0.96	3	132
9	T3	2	10	-0.12	4	132
9	T4	2	10	-0.48	5	132
9	T5	2	10	-0.12	6	132
9	T0	3	10	1.52	1	132
9	T1	3	10	-0.24	2	132
9	T2	3	10	0.28	3	132
9	T3	3	10	1.24	4	132
9	T4	3	10	-0.72	5	132
9	T5	3	10	-0.44	6	132
10	T0	1	1	-0.48	1	321
10	T1	1	1	-1.56	2	321
10	T2	1	1	-0.76	3	321
10	T3	1	1	-1	4	321
10	T4	1	1	0.74	5	321
10	T5	1	1	1.6	6	321
10	T0	2	1	0.88	1	321
10	T1	2	1	0.8	2	321
10	T2	2	1	-0.1	3	321
10	T3	2	1	-3.62	4	321
10	T4	2	1	0.84	5	321
10	T5	2	1	1.1	6	321
10	T0	3	1	0.18	1	321
10	T1	3	1	-0.58	2	321
10	T2	3	1	-1.84	3	321
10	T3	3	1	-0.08	4	321
10	T4	3	1	-1.64	5	321
10	T5	3	1	1	6	321
10	T0	1	2	-0.62	1	321
10	T1	1	2	-1.14	2	321
10	T2	1	2	0.14	3	321
10	T3	1	2	-2.94	4	321
10	T4	1	2	-1.68	5	321
10	T5	1	2	0.46	6	321
10	T0	2	2	0.9	1	321
10	T1	2	2	0.02	2	321
10	T2	2	2	1.14	3	321
10	T3	2	2	-0.66	4	321
10	T4	2	2	-0.28	5	321
10	T5	2	2	-0.54	6	321
10	T0	3	2	-1.36	1	321
10	T1	3	2	-1.8	2	321
10	T2	3	2	2.04	3	321
10	T3	3	2	0.9	4	321
10	T4	3	2	-0.72	5	321
10	T5	3	2	-2	6	321
10	T0	1	3	-0.28	1	321
10	T1	1	3	-0.62	2	321
10	T2	1	3	0	3	321
10	T3	1	3	-1.44	4	321
10	T4	1	3	-1.46	5	321
10	T5	1	3	-2.14	6	321
10	T0	2	3	0.8	1	321
10	T1	2	3	-0.7	2	321
10	T2	2	3	-0.16	3	321
10	T3	2	3	-1.9	4	321
10	T4	2	3	-1.7	5	321
10	T5	2	3	-1.08	6	321
10	T0	3	3	-1.44	1	321
10	T1	3	3	-3.34	2	321
10	T2	3	3	-0.64	3	321
10	T3	3	3	1.7	4	321
10	T4	3	3	-0.1	5	321
10	T5	3	3	-0.22	6	321
10	T0	1	4	-1.72	1	321
10	T1	1	4	-1.98	2	321
10	T2	1	4	0.22	3	321
10	T3	1	4	-1.36	4	321
10	T4	1	4	-0.66	5	321
10	T5	1	4	-0.26	6	321
10	T0	2	4	1.3	1	321
10	T1	2	4	0.16	2	321
10	T2	2	4	1.16	3	321
10	T3	2	4	-1.2	4	321
10	T4	2	4	-0.58	5	321
10	T5	2	4	0.16	6	321
10	T0	3	4	-3.72	1	321
10	T1	3	4	-1.96	2	321
10	T2	3	4	1.2	3	321
10	T3	3	4	1.74	4	321
10	T4	3	4	-0.23	5	321
10	T5	3	4	-0.62	6	321
10	T0	1	5	-1.56	1	321
10	T1	1	5	-2.88	2	321
10	T2	1	5	-0.66	3	321
10	T3	1	5	0.34	4	321
10	T4	1	5	-0.08	5	321
10	T5	1	5	-0.86	6	321
10	T0	2	5	-0.48	1	321
10	T1	2	5	1.54	2	321
10	T2	2	5	0.54	3	321
10	T3	2	5	-1.72	4	321
10	T4	2	5	-0.88	5	321
10	T5	2	5	-0.74	6	321
10	T0	3	5	-1.94	1	321
10	T1	3	5	-1.7	2	321
10	T2	3	5	0.36	3	321
10	T3	3	5	2.5	4	321
10	T4	3	5	-0.02	5	321
10	T5	3	5	-0.16	6	321
10	T0	1	6	-0.64	1	321
10	T1	1	6	-0.44	2	321
10	T2	1	6	-0.8	3	321
10	T3	1	6	-1.9	4	321
10	T4	1	6	-2.88	5	321
10	T5	1	6	0.3	6	321
10	T0	2	6	0.7	1	321
10	T1	2	6	0.8	2	321
10	T2	2	6	0.8	3	321
10	T3	2	6	-0.86	4	321
10	T4	2	6	0.4	5	321
10	T5	2	6	0.96	6	321
10	T0	3	6	-0.2	1	321
10	T1	3	6	-2.54	2	321
10	T2	3	6	-0.84	3	321
10	T3	3	6	-0.16	4	321
10	T4	3	6	-1.88	5	321
10	T5	3	6	-1.7	6	321
10	T0	1	7	-1.66	1	321
10	T1	1	7	-1.48	2	321
10	T2	1	7	-0.88	3	321
10	T3	1	7	-2.28	4	321
10	T4	1	7	-2.16	5	321
10	T5	1	7	-1	6	321
10	T0	2	7	-0.44	1	321
10	T1	2	7	1.36	2	321
10	T2	2	7	0.56	3	321
10	T3	2	7	-3.46	4	321
10	T4	2	7	-0.54	5	321
10	T5	2	7	-0.14	6	321
10	T0	3	7	-2.62	1	321
10	T1	3	7	-1.8	2	321
10	T2	3	7	-0.74	3	321
10	T3	3	7	-0.36	4	321
10	T4	3	7	-0.08	5	321
10	T5	3	7	-1.66	6	321
10	T0	1	8	-2.42	1	321
10	T1	1	8	-2.58	2	321
10	T2	1	8	-1.86	3	321
10	T3	1	8	-2.9	4	321
10	T4	1	8	-2.66	5	321
10	T5	1	8	-0.88	6	321
10	T0	2	8	-0.56	1	321
10	T1	2	8	1.32	2	321
10	T2	2	8	0.76	3	321
10	T3	2	8	-1.74	4	321
10	T4	2	8	-0.96	5	321
10	T5	2	8	1.18	6	321
10	T0	3	8	-0.86	1	321
10	T1	3	8	-2.54	2	321
10	T2	3	8	-1.7	3	321
10	T3	3	8	-0.08	4	321
10	T4	3	8	-1.6	5	321
10	T5	3	8	0.08	6	321
10	T0	1	9	-1.68	1	321
10	T1	1	9	-0.94	2	321
10	T2	1	9	-2.68	3	321
10	T3	1	9	-1.66	4	321
10	T4	1	9	-1.16	5	321
10	T5	1	9	-0.62	6	321
10	T0	2	9	-1.12	1	321
10	T1	2	9	1.22	2	321
10	T2	2	9	0.48	3	321
10	T3	2	9	-2.38	4	321
10	T4	2	9	-1.3	5	321
10	T5	2	9	0.86	6	321
10	T0	3	9	-1.9	1	321
10	T1	3	9	-1.6	2	321
10	T2	3	9	-0.8	3	321
10	T3	3	9	1.04	4	321
10	T4	3	9	-2.84	5	321
10	T5	3	9	-0.04	6	321
10	T0	1	10	-2.5	1	321
10	T1	1	10	-2.84	2	321
10	T2	1	10	-1.92	3	321
10	T3	1	10	1.66	4	321
10	T4	1	10	-0.44	5	321
10	T5	1	10	-0.8	6	321
10	T0	2	10	-0.44	1	321
10	T1	2	10	1.14	2	321
10	T2	2	10	0.88	3	321
10	T3	2	10	-2.36	4	321
10	T4	2	10	-1.46	5	321
10	T5	2	10	0.16	6	321
10	T0	3	10	-1.82	1	321
10	T1	3	10	-1.9	2	321
10	T2	3	10	-0.46	3	321
10	T3	3	10	-0.04	4	321
10	T4	3	10	-2.98	5	321
10	T5	3	10	-1.2	6	321
11	T0	1	1	0.54	1	321
11	T1	1	1	0	2	321
11	T2	1	1	0.36	3	321
11	T3	1	1	0.38	4	321
11	T4	1	1	0.12	5	321
11	T5	1	1	0.66	6	321
11	T0	2	1	-0.72	1	321
11	T1	2	1	1.98	2	321
11	T2	2	1	2.26	3	321
11	T3	2	1	0.02	4	321
11	T4	2	1	-1.08	5	321
11	T5	2	1	-1.52	6	321
11	T0	3	1	0.5	1	321
11	T1	3	1	1.4	2	321
11	T2	3	1	0.32	3	321
11	T3	3	1	0.44	4	321
11	T4	3	1	-0.26	5	321
11	T5	3	1	-0.74	6	321
11	T0	1	2	0.16	1	321
11	T1	1	2	1.36	2	321
11	T2	1	2	1.62	3	321
11	T3	1	2	1.38	4	321
11	T4	1	2	1.06	5	321
11	T5	1	2	0.78	6	321
11	T0	2	2	0.7	1	321
11	T1	2	2	1.62	2	321
11	T2	2	2	1.48	3	321
11	T3	2	2	0.12	4	321
11	T4	2	2	0.2	5	321
11	T5	2	2	-0.32	6	321
11	T0	3	2	-0.1	1	321
11	T1	3	2	0.46	2	321
11	T2	3	2	1	3	321
11	T3	3	2	0.8	4	321
11	T4	3	2	-0.1	5	321
11	T5	3	2	0.76	6	321
11	T0	1	3	0.16	1	321
11	T1	1	3	0.36	2	321
11	T2	1	3	1.5	3	321
11	T3	1	3	1.3	4	321
11	T4	1	3	1.6	5	321
11	T5	1	3	1.82	6	321
11	T0	2	3	1.44	1	321
11	T1	2	3	1.28	2	321
11	T2	2	3	0.8	3	321
11	T3	2	3	0.56	4	321
11	T4	2	3	0.16	5	321
11	T5	2	3	-0.9	6	321
11	T0	3	3	0.68	1	321
11	T1	3	3	1.36	2	321
11	T2	3	3	0.06	3	321
11	T3	3	3	0.6	4	321
11	T4	3	3	-0.24	5	321
11	T5	3	3	0.08	6	321
11	T0	1	4	0.76	1	321
11	T1	1	4	0.78	2	321
11	T2	1	4	1.58	3	321
11	T3	1	4	0.52	4	321
11	T4	1	4	1.12	5	321
11	T5	1	4	1.46	6	321
11	T0	2	4	-0.74	1	321
11	T1	2	4	1.48	2	321
11	T2	2	4	1.86	3	321
11	T3	2	4	-0.9	4	321
11	T4	2	4	-0.26	5	321
11	T5	2	4	-0.22	6	321
11	T0	3	4	0.02	1	321
11	T1	3	4	1.18	2	321
11	T2	3	4	0.38	3	321
11	T3	3	4	1.36	4	321
11	T4	3	4	-0.56	5	321
11	T5	3	4	0.36	6	321
11	T0	1	5	0.06	1	321
11	T1	1	5	0.8	2	321
11	T2	1	5	1.2	3	321
11	T3	1	5	1.26	4	321
11	T4	1	5	1.12	5	321
11	T5	1	5	1.02	6	321
11	T0	2	5	0.08	1	321
11	T1	2	5	1.7	2	321
11	T2	2	5	1.28	3	321
11	T3	2	5	-0.18	4	321
11	T4	2	5	0.52	5	321
11	T5	2	5	-1.2	6	321
11	T0	3	5	0.66	1	321
11	T1	3	5	1.14	2	321
11	T2	3	5	1.56	3	321
11	T3	3	5	1.72	4	321
11	T4	3	5	0.62	5	321
11	T5	3	5	0.92	6	321
11	T0	1	6	1.88	1	321
11	T1	1	6	0.26	2	321
11	T2	1	6	1.84	3	321
11	T3	1	6	1.28	4	321
11	T4	1	6	1.06	5	321
11	T5	1	6	0.02	6	321
11	T0	2	6	0.66	1	321
11	T1	2	6	1.88	2	321
11	T2	2	6	1.42	3	321
11	T3	2	6	0.52	4	321
11	T4	2	6	-1.1	5	321
11	T5	2	6	-0.28	6	321
11	T0	3	6	0.68	1	321
11	T1	3	6	1.12	2	321
11	T2	3	6	0.86	3	321
11	T3	3	6	1.42	4	321
11	T4	3	6	0.32	5	321
11	T5	3	6	-0.02	6	321
11	T0	1	7	0.8	1	321
11	T1	1	7	0.46	2	321
11	T2	1	7	1.64	3	321
11	T3	1	7	1.48	4	321
11	T4	1	7	1.38	5	321
11	T5	1	7	1.9	6	321
11	T0	2	7	0.64	1	321
11	T1	2	7	2.28	2	321
11	T2	2	7	0.72	3	321
11	T3	2	7	0.42	4	321
11	T4	2	7	0.74	5	321
11	T5	2	7	-0.42	6	321
11	T0	3	7	0.7	1	321
11	T1	3	7	1.28	2	321
11	T2	3	7	0.04	3	321
11	T3	3	7	1.3	4	321
11	T4	3	7	0.88	5	321
11	T5	3	7	0.72	6	321
11	T0	1	8	1.36	1	321
11	T1	1	8	1.32	2	321
11	T2	1	8	1.38	3	321
11	T3	1	8	1.72	4	321
11	T4	1	8	1.42	5	321
11	T5	1	8	0.4	6	321
11	T0	2	8	0.92	1	321
11	T1	2	8	1.3	2	321
11	T2	2	8	1.7	3	321
11	T3	2	8	-0.08	4	321
11	T4	2	8	0.76	5	321
11	T5	2	8	-0.08	6	321
11	T0	3	8	-0.68	1	321
11	T1	3	8	1.24	2	321
11	T2	3	8	1.28	3	321
11	T3	3	8	2.16	4	321
11	T4	3	8	1	5	321
11	T5	3	8	-0.42	6	321
11	T0	1	9	0.32	1	321
11	T1	1	9	-0.32	2	321
11	T2	1	9	0.08	3	321
11	T3	1	9	0.28	4	321
11	T4	1	9	1.22	5	321
11	T5	1	9	1.86	6	321
11	T0	2	9	0.32	1	321
11	T1	2	9	1.84	2	321
11	T2	2	9	1.98	3	321
11	T3	2	9	-0.66	4	321
11	T4	2	9	1.2	5	321
11	T5	2	9	1.18	6	321
11	T0	3	9	1.4	1	321
11	T1	3	9	0.54	2	321
11	T2	3	9	1.22	3	321
11	T3	3	9	0.88	4	321
11	T4	3	9	1.06	5	321
11	T5	3	9	0.48	6	321
11	T0	1	10	-0.66	1	321
11	T1	1	10	-0.14	2	321
11	T2	1	10	1.86	3	321
11	T3	1	10	2.26	4	321
11	T4	1	10	2.28	5	321
11	T5	1	10	1.46	6	321
11	T0	2	10	-0.06	1	321
11	T1	2	10	1.58	2	321
11	T2	2	10	0.44	3	321
11	T3	2	10	-0.7	4	321
11	T4	2	10	-0.32	5	321
11	T5	2	10	-1	6	321
11	T0	3	10	0.74	1	321
11	T1	3	10	0.66	2	321
11	T2	3	10	0.92	3	321
11	T3	3	10	0.48	4	321
11	T4	3	10	0.94	5	321
11	T5	3	10	0.54	6	321
12	T0	1	1	2.2	1	231
12	T1	1	1	-1.6	2	231
12	T2	1	1	1.18	3	231
12	T3	1	1	-1.72	4	231
12	T4	1	1	1.7	5	231
12	T5	1	1	0.44	6	231
12	T0	2	1	0.58	1	231
12	T1	2	1	0.8	2	231
12	T2	2	1	0.52	3	231
12	T3	2	1	-1.52	4	231
12	T4	2	1	-1.84	5	231
12	T5	2	1	0.42	6	231
12	T0	3	1	0.12	1	231
12	T1	3	1	-0.38	2	231
12	T2	3	1	-2.6	3	231
12	T3	3	1	-0.56	4	231
12	T4	3	1	-1.76	5	231
12	T5	3	1	0.36	6	231
12	T0	1	2	1.62	1	231
[truncated: 341 more rows]
